# Supplementary material for: Genetic Diversity and Phylogenetic Evolution of Tibetan Sheep Based on mtDNA D-Loop Sequences
Source: PLoS One. 2016 Jul 27;11(7):e0159308. doi: 10.1371/journal.pone.0159308 (PMC4963133; doi:10.1371/journal.pone.0159308)
Supplement: S1 File — The UPGMA phylogenetic tree show that the 490 sequences of 15 Tibetan sheep populations (Fig A). The UPGMA phylogenetic tree show that the 64 sequences of 12 Tibetan sheep populations (Fig B). The UPGMA phylogenetic tree show that the 81 sequences of 14 Tibetan sheep populations (Fig C). Median-joining networks for the mtDNA D-loop in the control region show that 636 sequences of 15 Tibetan sheep populations and six reference breeds fall into five distinct cluster haplogroup A, haplogroup B, haplogroup C, haplogroup D and haplogroup E, respectively. The majorities of the 490 individuals were grouped in haplogroup A, followed by haplogroup B (64) and C (81); however, only one animal from LZ03 belonged to haplogroup D. The AW population was composed of one haplogroup, the DM population was composed of two haplogroups, and the remaining 13 Tibetan sheep populations were composed of three haplogroups (Fig D). The mismatch distribution of the complete dataset of the mtDNA types of Tibetan sheep of the four lineages on the Qinghai-Tibetan Plateau areas showed that there were two major peaks, with maximum values at 4 and 27 pairwise differences and two smaller peaks at 45 and 51 pairwise differences (Fig E). Mitochondrial genomes of the 6 reference breeds included in the phylogenetic analyses in this study (Table A). The length of the complete mtDNA D-loop sequence in fifteen Tibetan sheep populations (Table B). Base pair composition of mtDNA D-loop of fifteen Tibetan sheep populations (Table C). Gene flow (Nm) of the sequence (above the diagonals) and Nm of the haplotype (below the diagonals) between fifteen Tibetan sheep populations (Table D). Dxy (the average number of nuc. subs. per site between populations) (above the diagonals) and Da (the number of net nuc. subs. per site between populations) (below the diagonals) of the difference in the number of nucleotides per site differences between fifteen Tibetan sheep populations (Table E). Hierarchical analysis of the mole [file pone.0159308.s001.xlsx]

## Sheet: Table A
Sequence source	Breed code	Accession number	Reference
Ovis aries musimon	Omusimon	AY091487	Hiendleder, S., et al., [Hiendleder et al., 1998a]
Ovis vignei bochariensis	Ovignei	AY091490	Hiendleder, S., et al., [Hiendleder et al., 1998a]
Ovis ammon	Oammon	AJ238300	Wu, C., et al., [Wu, et al., 2006 ]
Ovis aries	OasiaA	AF039578	Hiendleder, S., et al., [Hiendleder et al., 1998b]
Ovis aries	OeuropeB	AF039577	Hiendleder, S., et al., [Hiendleder et al., 1998b]
Ovis aries	Omexic	AY582801	De Ascencao, D.C., et al., unpublished

## Sheet: Table B
Population	1031	1105	1106	1107	1109	1156	1157	1158	1159	1162	1168	1172	1178	1179	1180	1181	1182	1183	1184	1188	1189	1190	1255	1256	1257	1259	Total
GD									1						3	26	3	6									39
QL			4												1	30	4	4					1				44
TJ			8			1									2	48	2	2						1			64
QH			4												7	24	3	4				1		1			44
MX															3	51	7	4								2	67
GJ			9				1								6	28	7	5	1					1			58
QK	1		2	1									1	1	8	47	1	7						2			71
GN		1									1			1	5	28	7	9									52
LKZ															1	4	2			1	1				1		10
JZ			1												8	23	1	13									46
GB			6									1			10	49	6	12								1	85
HB			3				1			1					1	22	2	4									34
DM								1								4	1	1		1							8
AW																4	1										5
LZ		1	1		1											5		1									9
Total	1	2	38	1	1	1	2	1	1	1	1	1	1	2	55	393	47	72	1	2	1	1	1	5	1	3	636

## Sheet: Table C
Population	A（%）	T（%）	C（%）	G（%）	A+T（%）	G+C（%）
GD	32.961	29.708	22.892	14.439	62.669	37.331
QL	33.044	29.635	22.974	14.346	62.68	37.321
TJ	32.993	29.588	23.039	14.381	62.58	37.42
QH	32.963	29.913	22.785	14.34	62.876	37.124
MX	33.004	29.662	22.911	14.424	62.665	37.335
GJ	32.962	29.656	22.981	14.402	62.618	37.382
QK	33.021	29.637	22.938	14.404	62.658	37.342
GN	32.968	29.748	22.865	14.419	62.716	37.284
LKZ	32.726	29.955	22.896	14.424	62.681	37.319
JZ	33.026	29.842	22.764	14.369	62.867	37.133
GB	32.993	29.684	22.926	14.397	62.677	37.323
HB	32.969	29.69	22.94	14.4	62.659	37.341
DM	33.083	29.324	22.953	14.64	62.407	37.593
AW	33.237	29.733	22.841	14.189	62.97	37.03
LZ	32.91	29.597	23.054	14.439	62.507	37.493
Average	32.961	29.708	22.892	14.439	62.669	37.331

## Sheet: Table D
Population	GD	QL	TJ	QH	MX	GJ	QK	GN	LKZ	JZ	GB	HB	DM	AW	LZ
GD	——	51.133	8.891	-261.293	35.667	-150.34	80.603	83.625	-11.039	4.185	201.705	-29.511	-20.01	1.934	-20.776
QL	44.753	——	107.822	22.032	495.657	-444.549	28.864	8.633	-7.002	2.154	25.984	-15.78	-10.947	4.731	-11.797
TJ	22.611	65.486	——	6.517	15.028	15.847	7.075	4.17	-12.052	1.436	6.384	39.789	-17.638	3.602	-58.271
QH	39.344	152.539	64.068	——	12.228	-31.589	-29.69	-29.36	-9.05	7.531	-29.696	25.643	21.809	2.29	-173.995
MX	10.353	13.976	16.855	14.979	——	24.404	11.728	7.235	-11.721	2.064	10.932	-55.588	-30.056	2.469	-43.236
GJ	25.657	177.66	43.141	75.697	11.217	——	-46.486	111.87	-8.035	3.775	-75.505	-178.955	-47.468	2.905	-16.609
QK	27.027	50.679	43.111	72.542	11.335	49.547	——	-731.043	-7.544	5.494	-45.968	31.016	36.61	2.202	-20.266
GN	28.762	75.868	60.761	140.999	13.304	46.989	50.305	——	-12.872	17.196	-80.049	11.118	15.273	1.52	-44.983
LKZ	16.5	21.878	15.967	18.369	9.748	16.081	14.769	18.629	——	6.101	-8.441	-7.618	-5.705	13.2	-5.834
JZ	11.779	17.523	14.501	17.369	7.882	15.481	14.003	14.163	11.883	——	6.538	2.452	2.432	0.804	4.658
GB	32.956	126.78	68.255	120.132	14.14	71.369	81.66	78.723	14.646	17.044	——	34.187	63.16	2.286	-33.652
HB	25.08	168.46	36.978	65.781	11.36	74.042	43.167	39.759	24.829	17.86	52.163	——	-8.793	3.245	-11.342
DM	10.446	11.26	9.964	12.55	8.259	10.009	9.689	10.959	25.893	8.678	9.796	12.295	——	3.059	-12.696
AW	5.598	5.667	5.458	5.938	5.119	5.414	5.35	5.716	7.982	5.041	5.397	5.752	9.645	——	4.806
LZ	15.455	17.271	13.571	19.124	10.514	13.896	12.701	15.945	171	11.242	12.723	18.986	112.851	12.77	——

## Sheet: Table E
Population	GD	QL	TJ	QH	MX	GJ	QK	GN	LKZ	JZ	GB	HB	DM	AW	LZ
GD	­——	0.0001	0.0004	-0.0001	0.0001	-0.0001	0.0001	0.0001	-0.0005	0.0014	0	-0.0001	-0.0002	0.0018	-0.0003
QL	0.017	­——	0.0001	0.0002	0	-0.0001	0.0002	0.0005	-0.0007	0.0024	0.0002	-0.0002	-0.0004	0.0006	-0.0004
TJ	0.016	0.014	——	0.0007	0.0002	0.0003	0.0006	0.001	-0.0004	0.0034	0.0007	0.0001	-0.0002	0.0007	-0.0001
QH	0.02	0.019	0.018	——	0.0004	-0.0002	-0.0002	-0.0002	-0.0006	0.0008	-0.0002	0.0002	0.0002	0.0015	-0.0001
MX	0.017	0.015	0.014	0.018	——	0.0002	0.0004	0.0006	-0.0004	0.0025	0.0004	-0.0001	-0.0001	0.0012	-0.0001
GJ	0.019	0.017	0.016	0.02	0.017	——	-0.0001	0.0001	-0.0007	0.0015	-0.0001	-0.0001	-0.0001	0.0011	-0.0004
QK	0.02	0.018	0.018	0.022	0.019	0.02	——	-0.0001	-0.0007	0.0011	-0.0001	0.0002	0.0001	0.0015	-0.0003
GN	0.02	0.018	0.018	0.022	0.018	0.02	0.021	——	-0.0004	0.0003	-0.0001	0.0004	0.0003	0.0022	-0.0001
LKZ	0.021	0.018	0.017	0.021	0.019	0.02	0.02	0.021	——	0.001	-0.0006	-0.0006	-0.0009	0.0003	-0.0011
JZ	0.024	0.023	0.023	0.025	0.023	0.024	0.025	0.024	0.025	——	0.0009	0.0022	0.0022	0.005	0.0014
GB	0.019	0.018	0.017	0.021	0.018	0.019	0.02	0.021	0.021	0.024	——	0.0001	0.0001	0.0014	-0.0002
HB	0.017	0.015	0.014	0.019	0.015	0.017	0.019	0.019	0.019	0.023	0.018	——	-0.0005	0.0008	-0.0005
DM	0.018	0.015	0.014	0.019	0.016	0.018	0.019	0.02	0.019	0.024	0.019	0.016	——	0.0011	-0.0004
AW	0.016	0.011	0.01	0.016	0.013	0.013	0.015	0.016	0.017	0.021	0.015	0.012	0.015	——	0.0009
LZ	0.023	0.021	0.02	0.024	0.021	0.023	0.024	0.024	0.023	0.028	0.023	0.021	0.022	0.017	——

## Sheet: Table F
Source of variation	d.f.	Sum of squares	Variance of components	Percentage of variation	P values
Among breed	14	367.758	0.36236	4.46	0
Within breed	621	4824.04	7.76818	95.54	0
Total	635	4824.04	8.13054
FST	0.04457

## Sheet: Table G
Statistics	AW	DM	GB	GD	GJ	GN	HB	JZ	LKZ	MX	QH	QK	QL	TJ	LZ	Mean	s.d.
Ewens-Watterson test
Sample size	5	8	85	39	58	52	34	46	10	67	44	71	44	64	9	30.571	28.49
Real no. of alleles	4	7	66	24	46	37	27	28	10	25	38	44	40	44	9	21.667	19.83
Orig. no. of alleles	4	7	66	24	46	37	27	28	10	25	38	44	40	44	9	21.667	19.83
Observed F value	0.28	0.156	0.02	0.06	0.028	0.036	0.043	0.076	N.A.	0.095	0.032	0.032	0.027	0.033	N.A.	N.A.	N.A.
Expected F value	0.28	0.156	0.019	0.06	0.027	0.036	0.045	0.053	N.A.	0.078	0.03	0.034	0.028	0.031	N.A.	N.A.	N.A.
Watterson test: Pr(rand F <= obs F)	1	1	0.856	0.55	0.818	0.685	0.477	0.991	N.A.	0.875	0.972	0.412	0.686	0.833	N.A.	N.A.	N.A.
Slatkin's exact test P-value	1	1	0.81	0.756	0.9	0.603	0.477	0.977	N.A.	0.955	0.969	0.38	0.686	0.896	N.A.	N.A.	N.A.
Chakraborty's test
Sample size	5	8	85	39	58	52	34	46	10	67	44	71	44	64	9	30.571	28.49
Real no. of alleles	4	7	66	24	46	37	27	28	10	25	38	44	40	44	9	21.667	19.83
Orig. no. of alleles	4	7	66	24	46	37	27	28	10	25	38	44	40	44	9	21.667	19.83
Obs. homozygosity	N.A.	N.A.	N.A.	N.A.	N.A.	N.A.	N.A.	N.A.	N.A.	N.A.	N.A.	N.A.	N.A.	N.A.	N.A.	N.A.	N.A.
Exp. no. of alleles	3.76	6.24	28.82	18.572	22.848	23.622	16.301	23.812	7.852	21.136	20.87	26.743	17.733	19.323	7.57	12.629	10.48
P(k or more alleles)	0.765	0.766	0.402	0.58	0.426	0.546	0.715	0.034	N.A.	0.134	0.391	0.67	0.709	0.37	N.A.	N.A.	N.A.
Tajima's D test
Sample size	5	8	85	39	58	52	34	46	10	67	44	71	44	64	9	30.571	28.49
S	10	39	97	61	83	74	70	74	52	65	71	78	73	80	68	47.38	35.182
Pi	5.2	11.107	14.936	13.271	13.42	16.125	11.669	19.165	14.867	10.242	14.918	15.143	10.536	9.03	19.667	9.49	6.924
Tajima's D	0.596	-1.398	-0.762	-0.289	-0.873	-0.054	-1.18	0.492	-0.936	-0.836	-0.307	-0.209	-1.331	-1.596	-1.098	-0.466	0.635
Tajima's D p-value	0.724	0.087	0.222	0.423	0.199	0.569	0.107	0.759	0.189	0.214	0.432	0.483	0.074	0.02	0.167	0.508	0.376
Fu's FS test
Real no. of alleles	4	7	66	24	46	37	27	28	10	25	38	44	40	44	9	21.667	19.83
Orig. no. of alleles	4	7	66	24	46	37	27	28	10	25	38	44	40	44	9	21.667	19.83
Theta_pi	5.2	11.107	14.936	13.271	13.42	16.125	11.669	19.165	14.867	10.242	14.918	15.143	10.536	9.03	19.667	N.A.	N.A.
Exp. no. of alleles	3.76	6.24	28.82	18.572	22.848	23.622	16.301	23.812	7.852	21.136	20.869	26.743	17.733	19.323	7.57	12.629	10.48
FS	0.552	-0.261	-24.165	-3.1061	-23.624	-9.911	-9.743	-1.999	-2.449	-1.639	-18.284	-12.066	-24.586	-24.487	-1.39	-7.484	9.664
FS p-value	0.546	0.356	0	0.169	0	0.014	0.002	0.263	0.055	0.333	0	0.009	0	0	0.137	N.A.	N.A.
